# Supplementary material for: Performance of deep learning to detect mastoiditis using multiple conventional radiographs of mastoid
Source: PLoS One. 2020 Nov 11;15(11):e0241796. doi: 10.1371/journal.pone.0241796 (PMC7657495; doi:10.1371/journal.pone.0241796)
Supplement: S2 File — (ZIP) [file pone.0241796.s002.zip]

Archive with 4 entries (4 files):
- all labels and activation map2/Model60_exp030_geographic_all.npy_e256_view0_001.pptx
- all labels and activation map2/Model60_exp030_geographic_all.npy_e256_view1_001.pptx
- all labels and activation map2/Model60_exp030_temporal_all.npy_e256_view0_001.pptx
- all labels and activation map2/Model60_exp030_temporal_all.npy_e256_view1_001.pptx
