# Supplementary material for: Performance of deep learning to detect mastoiditis using multiple conventional radiographs of mastoid
Source: PLoS One. 2020 Nov 11;15(11):e0241796. doi: 10.1371/journal.pone.0241796 (PMC7657495; doi:10.1371/journal.pone.0241796)
Supplement: S3 File — (ZIP) [file pone.0241796.s003.zip]

Archive with 8 entries (8 files):
- all labels and activation map3/train01_type0.pptx
- all labels and activation map3/train01_type1.pptx
- all labels and activation map3/train02_type0.pptx
- all labels and activation map3/train02_type1.pptx
- all labels and activation map3/train03_type0.pptx
- all labels and activation map3/train03_type1.pptx
- all labels and activation map3/Validation_image_AP.pptx
- all labels and activation map3/Validation_image_Lateral.pptx
